# Supplementary material for: RNA export through the nuclear pore complex is directional
Source: Nat Commun. 2022 Oct 6;13:5881. doi: 10.1038/s41467-022-33572-7 (PMC9537521; doi:10.1038/s41467-022-33572-7)
Supplement: Supplementary file 4 — Supplementary Data 1 [file 41467_2022_33572_MOESM4_ESM.xlsx]

## Sheet: TPR 5 X
	Probe sequence
	tttcagcaacagcacctcac
	gaaatcgagtccaccctcag
	aaggcgaagaccagcaggac
	gacggggtagaagcggagaa
	tttgttctggacagacttgg
	tcggattgctgatcagcaag
	ctctccaccttaaatttctc
	ggtttcattcacaagtctct
	caagccgcaagctttgacac
	ttagtgccttcagttgattg
	attgcgatcctgagcaattt
	gacgtttaacatcctctgtt
	aagttcaccctttgttgtat
	cagaagcttgaagttcatcc
	agcgtttttctcgatactta
	tgtattctgactatgtagca
	ggttttcaactctgtattca
	caagagccagaagttcatca
	catttgttcttccagtctag
	catttgatgtttttaagcca
	ctccacatgcttttgaagat
	aatttctcttccatactggc
	agcggcactcttgtacaaat
	ggttagttcattgctctttg
	tttgtgtagttcctctactg
	cttcaccagcttctttcaaa
	ccacctctagaagatgatct
	ctttacgttttgtggcagaa
	gcaagctcttcttcagacaa
	ctgctgcagtaggagacatg
	ggtttcactatcttagctac
	agagctcagttagtttcatc
	gatcctgagtttccacataa
	cttccacttctttcactatt
	tcacgctggcgtttcaaaat
	ctttctgtgcacgttcatat
	cttcatagcttgttcaagct
	acttgtatttccattcttcg
	agcactctaatctgttgtga
	ttgcttcttcaagttccatc
	cctcatcacgaattacgtgg
	ctacttatatcagcagagct
	tgctgtgatattacctcaga
	tttgttgttgaagctcttca
	ctaagggccactaagagacg
	tcagtaagggcactctcaag
	tgatttgcggagttgttcta
	acaagctgcatttgatgctg

## Sheet: TPR mid Z
	Probe sequence
	cattgtttttgcagttacct
	gcattttattggtctccata
	caacataccgcttttctcac
	cttctaagagcttcttctct
	tgctttccaacgtttgacat
	tctggatctttctgttgact
	aaggagcttccgatattctt
	acgcttagtatgaacttcct
	gtctaccaatttcttctgtc
	gatcttgcaatttcagcttt
	attttggcatctaagtcctt
	ttgagtcttgtacctacgtc
	gttgtgctttaagttcttca
	cgatgtctccataaccttat
	gcatttcctggactgaaaca
	tggttgagcgtttctttgag
	agatttcttgcttctgtctc
	gatcctgacgaagtcgtgaa
	gactttgctgctacaatagc
	accagctaagtgtgcaattt
	cctcattttctttagttagc
	gcagtaatgcgaacatccaa
	gaccttcatattgggacttt
	ttctctttccaagcgactaa
	tcaaggtgtctctcttgatg
	tagaaggttcttgaggctca
	caattcctctttcaccagaa
	agacacaacaggagttggct
	cagctgtcactttacttgga
	tgacttatttccagccatag
	taaccattgggcggatacta
	gtgggatttgtaacagttgc
	ctgtgattccacttgtgtag
	gaacgaacggatccacttgt
	aggctggacattaggactag
	gtgtttgttgctgaacagtt
	ggttgcacaaaagctgtagc
	tctgaggatgactctgttga
	ataactcttgattggcaggc
	gctcaactggtgaactctga
	ggcaaagaagaactgggggt
	cttggtctgatgcttctatg
	aagaggcatttccactgtat
	tccatcagtactttcttctg
	gttgtatacctgagtctcta
	ccttctccaatggaatcttg
	tgtataatctccctgggtaa
	gcccaagatctatttgtaga

## Sheet: TPR 3 Y
	Probe sequence
	actgtccttagactgatgag
	accttatccaaagtctggta
	aattactactcgttctgggc
	gtgcctagtagaacagcaag
	ggagagctgaacctgatttt
	cttggttactctttaatgtt
	gcccagaaatctaagttatt
	ctcaggatgcttttctttga
	catcactgcagagtctgtaa
	gataccttgtttggcacaag
	acttctatcatttgtggcat
	acttgctactgacaatagta
	aaacatccagttactagagt
	ctaaccttcatgagattacg
	ggcactgcaattcaattctg
	cttattctaattgctgtgga
	tgtgagaagttacactacgg
	ggaggtgatatcatttgtga
	gtattaactaacagtttccc
	actatgccttttctaaaggt
	tcagaaaacctgacggctat
	tcagctatatcactgcccaa
	gaggacttccaaatgtggtt
	cttacaggtgtccttcataa
	gccttttaatctggtatctt
	tggctctttccaagatagta
	atagttctacatcagagggc
	atataccagtctataaccct
	aggtttgttagttataacca
	gggtaagtaaagcagtttgt
	aaaactcatccacttgcctt
	gatactgatcaaacagccct
	gtttcttatacagtaaggct
	ccagactggcttatcaagac
	acacacaccatcagaattca
	aacgtgctataggaccttct
	caggttaggagacgtcgctt
	tccagtgtatggagaaacga
	ggaagaaggcctgctctaaa
	aggaacctgtacagaagtgc
	tacataacaggtggcagcat
	aagttgttttccaccttttc
	gttttcaggtcactgataga
	aggcaagtcacaattcattt

## Sheet: NCOA3 5 X
	Probe sequence
	tcgcagctcagctttaaatc
	ccaccatccagcaagtattt
	actggctaaccagtcaaagg
	cagtggatccaagttttctc
	ttgcgttttcgtgaatcact
	ttgtcctggagtatcacatg
	ttttcaccactgcaggtaag
	cgcacatttatctggtttga
	ctgtcttactgtttccttta
	ccctgtagaagatacatcgg
	agtctttatcaataactccc
	tgcctgaagtaaaagcggtc
	atttgtccaggaaactccat
	acggcaattaaatgtatggc
	gtttatgtcttccagaatat
	tctggcgcatttcaggactg
	gcaaagcactgcattgtttc
	gtgccacacagatcatacaa
	cctgaaagatcatgtctggt
	ctcatggaggatctcagtga
	gatagtgacgtttctgggac
	tggccattaagataagcttc
	tcgatatactggggtttctg
	tatagttccatcagccaacg
	gagtttgctttttgtctgtg
	gtcgatcatttgttacagga
	aagtgggttgagacaaagcc
	ggatttgggtttggtctata
	ataggtggtctaatcccttg
	taccgaactgttgcatccag
	ggtttggcgacatactcatg
	catacctagctccactcatc
	gttctggtaggaagatggtg
	tactcatgttgagcccatag
	aagaccaggactcccatgtg
	tgatattctgctggtttggg
	cccacgattacgaggagaaa
	cagaagatgccatgggagag
	cctggtgatgacagagtaga
	cattgaactctccactggat

## Sheet: NCOA3 mid Z
	Probe sequence
	cccatggagtttgaattcat
	attataatctcctcctggtc
	gtgcaggtctgggtaaagaa
	aggcaatgtgggaatagagc
	cacctggtatgctattagac
	aggaacccagttggttagat
	ttgttccatggacaacatgc
	ctattttgagtgccatgaga
	ctggtccaataatgctcttt
	aagctctgtcaatttcttcc
	tccctgattgacaagttcag
	ttggaaagcatcctgtttgg
	tgtctgtccatataatcctg
	atgaaagcctccttgcattg
	aaagatggtgattgtccctg
	tgcattccttggagaggaaa
	ctgcattctaagttgcttgg
	ctgtcggctctgattcaaaa
	agtagggttttccattttca
	ttaagaaaaccctgctggga
	ctctgttgtcggaagtgatg
	aagcagtcacattaggaggt
	attgtgggtcctgccaaaag
	atggaaactgttgcggagga
	cccattccataatttggttg
	aaaggctggatctggttgtt
	attgggaggactagacactc
	ccattcttgacgacatcatt
	tgttgcatcatgggattctg
	gactgatagatggatgcagc
	ctggccaaatttcctgatgg
	actgctgctgggaaaaggag
	actatacactgcaggattcc
	atggggttcatgttcatctg
	gtcagcagtatttctgatca
	acagtggtttccttaagagg
	taatcctagtgcagtgtcat
	ctggaacaatgattccttcc
	tcctttcttccaagatggat
	aaatacccttgatggagctc
	cctgctcaaatgacatcact
	tattgcccttcggcttaaaa
	aggaggggggaaaaacacgt
	gaacaccatgatacacagca
	ccacctacgtgtatttaaga
	gactatgctctttgtccaat
	aactactacacctgaaggct
	ccaattccactggacaaagg

## Sheet: NCOA3 3 Y
	Probe sequence
	gtaaaactggctgttctggg
	tagactgtggctctgaatca
	aggggtttaaaaggtgctca
	acaggtgtcaaagagaggca
	accaaatgaattaacccaga
	aacccaattccgtcaactat
	cctctgaaattcacagacat
	atgataccaaggctagcaga
	tggctctcagttattgctag
	gacatctagaaagattggct
	cacttactcgtaagcatatc
	gggtctggaaataatcagga
	aaataagatccactctggtg
	gggcaaactcataattgtct
	attttgaacttggtagggga
	tcggatttacaatctttctt
	acaggccactacaatggaag
	caggagagtatactatctga
	aagagacagactgacctggt
	gggtcagatacaattgagct
	tccccacacacataacttaa
	gataagagcaccattctatt
	ccaggtctgaggaaaggatt
	agaaatcttgagtttgcacc
	tgaggagaggtagacagcag
	aaaaaatggggggtgctggg
	actgttcacccaacagatac
	ctggaaatatcccacattct
	catgtatctcctttatatca
	gcagtttagaaaagtggcat
	atttacacctttcaatccag
	ccaactcacctcagatatta
	aataccctacccctaatata
	ggacatcaagccaattatct
	cctctggatcaaagaacttc
	ctgtttactttcagctgcac
	tacatgtaactggcaatcca
	acaaaactcacagcttctgc
	atcaatccttgaggttttgc
	gccttggagttgaaaacaat
	cctgctcgtttattaacagt
	gtataagtcaattcctgaga
	gtggtttcaattctttgcaa
	catcccccataagtcatttc
	aatggtcagcaaagcagtca

## Sheet: MKI67 5
	Probe sequence	Quasar 570
	tcgtcaagtcgcacccaaag
	aaggccacttgtcgaaccac
	aactcttccactgggacgat
	ggaaggccagaagcaaattt
	aaggccaggtataatccgta
	agttgagtataatccgtagg
	tttgatagtaaccaggcgtc
	ctgaggctcaggggaaagtg
	caataccccttccaaacaag
	gaagctggatacggatgtca
	tgcaatgttgttttgacaca
	tatgtaatattgcctcctgc
	acttgtgttggatttgtgga
	gctcatcaataacagaccca
	ttacatctccatgttttagc
	actttcattttcatacctga
	gatcttgagacacgacgtgc
	ctcatcagggtcagaagaga
	ataggccttggaatcttgag
	acttttccttcagtgatttt
	atatgtacctgaggatttcc
	ggtactgtcttctttgacat
	cactgtcttttgagtcatct
	gaacattagttgttccctga
	attacgtccagcatgttctg
	cagaaatgggatcagctgca
	ctccataacggctcactaat
	gtgtagtgggaacagacttc
	ctctttcttcactgactcat
	gtttgtaatccagattttct
	gagaccaacagttgggtctc
	caccagattttggtcttgac
	ggctcatagagaggaaagct
	tattgtacaggggtcttcat
	accagtagtatacaggtctt
	ctgcatcttcaactttagct
	aggaatacttcctctggttt
	taggcagaacttccacatct
	ggctcattgtgaatttcagt
	gatcttcctctcaacttgag
	tgtagtgcccaatttctcag
	gaactaagaccaggtaaccc
	caccaaagttgttgatatca
	tattccctcactctcattaa
	acacacgccttcttttcaaa
	tcatcaaatagttcaggtct
	ccttttgagaggcgtattag
	tgcattaccagagactttct

## Sheet: MKI67 mid
	Probe sequence
	cgtgtctttcatgagttctg
	tagtgattttgcctttctca
	ctggttgtaatgactggcag
	cttctttcacacctactttc
	ggagactccttaaacgttct
	cttcttcattccagttacac
	tcatcagtcattgattcctc
	ggagatttgcaggctatttt
	aattcttcctctacatctgc
	gagtctggaagagctcttta
	ttttagtggttttaccagca
	tttcctgatacttctcttgg
	ctgatggcattagattcctg
	cttcacctactgatggttta
	ggaagagctctttaaagcca
	cactgcttcttcagtatgac
	gggcattttagtagttttgc
	tgctgattctggtggagaag
	gttgatgcttttatcctcac
	atactggtgtctggaagagc
	tagttttctcgtgagtcgtg
	ctgagacttctcttggactg
	tcctgagtgcgaagaattct
	gtttttctcaccacttactg
	gagttcccataaatgcgtag
	agttaagttctctgtcaggt
	tttccttaggagtttgtagc
	cattgattcctcagtgtgac
	gctactttggcagttttatc
	tgggtctggttgtgaagatt
	cttgctgctgagtctaagat
	ttcagggacttcagactttc
	tgtgacttggtgtctggaag
	tcgttagtcattgattcctt
	agctctgtaggatactttgg
	gatggcgtttgtttcctaaa
	gtgttgatgtctttctcttc
	tctattgctgccaggtaaat
	tttccttacgagtttgtagc
	tggtgtctggaaaagctctc
	tgattgcggagatttgcaga
	gtgttgatgtctttctcttc
	ccaggtaaatttcctagcag
	ccttttctttaggagtttgt
	gtgattttgtcatcggtcat
	gtggagatttgcaggatact
	aggatatcttgagtcgttgc
	cttctttcacacctactttc

## Sheet: MKI67 3 Y
	Probe sequence
	caagtcttctaggggttggg
	tggaagagctctttcaagcc
	cttgtcagtgcatattggtg
	gtagttttctcatgagtcgt
	tggagatctgcaggctattt
	gcttgaagattgttggggta
	ctgagacttctcttggactg
	taaggattcttcctctacgt
	ctactgatggtgttcgtttc
	caatttctgcactggagttc
	cttttgctgccaggtaaatt
	ttttccttaggagtttgtgg
	gtagttttctcatcagtcgt
	tggagatttgcaggctattt
	tttcctgaggtttctcttgg
	aaaattcttcctctacgtct
	gatggtgttcgtttcctgag
	catcacttactgctggtttt
	ccaggtaaatttcctagcag
	ggaagagttctttgaagcca
	cattgattcctcagtgtgac
	cttctgtgattttgtcatca
	gtatcttgagcctttgcttg
	gtgagcttgctgactgctag
	gctttgatgctcttactatc
	ctgctttggagactccttaa
	aaccaggtcttctagagcac
	tcttggggcatctctttgtg
	ttttacttctttcctgggac
	ctctcaactgctgagagctc
	gcacgttgcttcaatacttt
	tgattcctgagtgtgacctg
	acttctagtgggggagattc
	tttgcagattccttcaatgc
	gtgtcttctagttctggtga
	ttcggatgatttgcctcttg
	tcagtgactttgtctctagg
	gttactctctgcacagattt
	tttcttgacacacacattgt
	ccctatgacttctggttctt
	ctgacagccttacttacaga
	aagttttcttcccttaagca
	cgattcagacccagcaaatc
	ctcccagtggagtttatgaa
	tcaactattctcagtccagg
	caaagctgagggcaaacctt
	acagacctcaaggcttcatt
	cacagttaaggctgctgtag

## Sheet: NORAD 5
	Probe sequence
	tgggaaagagaggttcgctg
	tcaggactaggtaggtctcg
	cttaaggcctttgtccgttg
	tagaatgaagaccaaccgcc
	tctctcttccgacagcaaag
	aaacgtggcctgtcattcta
	aaacggccagtaaatcttcc
	attatatacacaggccttcc
	ccatctagaagggctagatg
	tttatcatacgtcggcaacc
	gtcatctccagaagacatgt
	aaacgtggacgtatcgcttc
	caggcacttcagaacatcta
	gctacctctaattttaacat
	cccccaaaaatatttcctat
	tactcaacaggtgatttggc
	ccactgcacaaacacaatga
	aacaggatggcatagagctc
	taatgattcatcttgcctcg
	gtcctttatgtacactatat
	tgttgtcaattaggactcgt
	caacctctttaacatccaga
	ctctacttttgtcatacact
	gaagacaatctttcctagga
	catcaacccagaagacatca
	atgtgaacattctggcctag
	actatgtatacagcagtctt
	catacatcgggcacttctaa
	tactgttcacaaaggtggct
	cctacctcctctaaactatt
	taccttttgcaatttcttcc
	tgtccaagtatgaacacact
	cctctttaacatctagagac
	ctcctttgtcatacactggc
	ttcctacgaatttcaacaca
	cctatgcaaaagtctttaca
	tgcttagagatggtcaaaca
	ctaaatgtggccattttggc
	tcaagcacttccaaatatct
	gtgttattctactaccactt
	caaacagcatttcccatcag

[truncated: 7 more sheets: NORAD 3, TUG1 5, TUG1 3, GFP (5'), Dyst, CCAT1, MS2]
