# Supplementary material for: RNA export through the nuclear pore complex is directional
Source: Nat Commun. 2022 Oct 6;13:5881. doi: 10.1038/s41467-022-33572-7 (PMC9537521; doi:10.1038/s41467-022-33572-7)
Supplement: Supplementary file 6 — Source Data [file 41467_2022_33572_MOESM6_ESM.xlsx]

## Sheet: Fig 1A
NORAD	image number	number of cells	nuclear RNA	normalized nuclear RNA	cytoplasmic RNA	normalized cytoplasmic RNA	c/n ratio
	2230	1	9	9	100	100	11.1111
	2236	1	18	18	143	143	7.94444
	2236B	1	16	16	65	65	4.0625
	2238	1	10	10	82	82	8.2
	2240	1	17	17	166	166	9.76471
	2242	1	12	12	151	151	12.5833
	2244	1	16	16	136	136	8.5
	2246	1	13	13	121	121	9.30769
	3726	1	30	30	124	124	4.13333
	3728	1	9	9	133	133	14.7778
	3723	1	26	26	90	90	3.46154
	3820	1	26	26	127	127	4.88462
	3822	1	34	34	201	201	5.91176
	3824	1	37	37	169	169	4.56757
	3826	1	50	50	317	317	6.34
	3828	1	23	23	104	104	4.52174
	3828A	1	39	39	113	113	2.89744
	3828B	1	23	23	136	136	5.91304
	3830	1	15	15	75	75	5
	3830A	1	15	15	124	124	8.26667
	3832	1	10	10	92	92	9.2
	3834	1	19	19	135	135	7.10526
	3834A	1	13	13	125	125	9.61538
	3836	1	44	44	268	268	6.09091
	3838	1	7	7	108	108	15.4286
	3840	1	47	47	254	254	5.40426
	3842	1	15	15	189	189	12.6
	3846	1	44	44	128	128	2.90909
	3848	1	38	38	105	105	2.76316
	3848B	1	33	33	94	94	2.84848
Total		30	708		4175		7.20381
TUG1	image number	number of cells	nuclear RNA	normalized nuclear RNA	cytoplasmic RNA	normalized cytoplasmic RNA	c/n ratio
	2214	1	14	14	70	70	5
	2214	1	18	18	61	61	3.38889
	2216	1	16	16	61	61	3.8125
	2218	1	20	20	67	67	3.35
	2218B	1	15	15	44	44	2.93333
	2220	1	20	20	62	62	3.1
	2222	1	15	15	91	91	6.06667
	2224	1	12	12	48	48	4
	2226	1	16	16	65	65	4.0625
	2228	1	20	20	65	65	3.25
	2228B	1	23	23	61	61	2.65217
	3742	1	38	38	83	83	2.18421
	3742B	1	44	44	92	92	2.09091
	3736	1	30	30	138	138	4.6
	3738	1	19	19	53	53	2.78947
	3740	1	39	39	133	133	3.41026
	3744	1	72	72	162	162	2.25
	3744B	1	17	17	87	87	5.11765
	3750	1	38	38	82	82	2.15789
	3750B	1	18	18	70	70	3.88889
	3903	1	39	39	64	64	1.64103
	3905	1	21	21	40	40	1.90476
	3907	1	26	26	62	62	2.38462
	3909	1	21	21	48	48	2.28571
	3911	1	14	14	29	29	2.07143
	3913	1	23	23	63	63	2.73913
	3917	1	20	20	62	62	3.1
	3919	1	15	15	52	52	3.46667
	3921	1	13	13	43	43	3.30769
	3923	1	44	44	130	130	2.95455
Total		30	740		2188		3.1987
NCOA3	image number	number of cells	nuclear RNA	normalized nuclear RNA	cytoplasmic RNA	normalized cytoplasmic RNA	c/n ratio
	15	2	80	40	360	180	4.5
	35	3	412	137.333	1397	465.667	3.39078
	2863	1	64	64	242	242	3.78125
	2863B	1	73	73	246	246	3.36986
	2865	1	99	99	433	433	4.37374
	2865B	1	77	77	453	453	5.88312
	2869	1	104	104	224	224	2.15385
	2869B	1	94	94	204	204	2.17021
	2871	1	47	47	195	195	4.14894
	2871B	1	79	79	305	305	3.86076
	2873	1	64	64	306	306	4.78125
	2875	1	106	106	468	468	4.41509
	2875-1	1	120	120	368	368	3.06667
	2883	1	58	58	122	122	2.10345
	2885	1	70	70	118	118	1.68571
	2879	1	72	72	151	151	2.09722
	3754	1	35	35	163	163	4.65714
	3756	1	69	69	245	245	3.55072
	3758	1	45	45	166	166	3.68889
	3760	1	68	68	170	170	2.5
	3768	1	44	44	144	144	3.27273
	3770	1	48	48	218	218	4.54167
	3772	1	86	86	288	288	3.34884
	3776	1	111	111	356	356	3.20721
	3784	1	50	50	240	240	4.8
	3784B	1	80	80	232	232	2.9
	3786	1	23	23	111	111	4.82609
Total		30	2278		7925		3.59538
MKI67	image number	number of cells	nuclear RNA	normalized nuclear RNA	cytoplasmic RNA	normalized cytoplasmic RNA	c/n ratio
	13	1	60	60	211	211	3.51667
	18	2	79	39.5	306	153	3.87342
	28	1	108	108	361	361	3.34259
	43	3	414	138	980	326.667	2.36715
	1557	1	15	15	119	119	7.93333
	1557-12	1	14	14	108	108	7.71429
	1559	1	59	59	156	156	2.64407
	1559-12	1	49	49	101	101	2.06122
	1561	1	238	238	244	244	1.02521
	1561-12	1	74	74	213	213	2.87838
	1563	1	50	50	181	181	3.62
	1563-12	1	50	50	176	176	3.52
	1565	1	24	24	108	108	4.5
	1567	1	25	25	85	85	3.4
	1569	1	37	37	109	109	2.94595
	1569-12	1	27	27	69	69	2.55556
	1573	1	37	37	217	217	5.86486
	2829	1	28	28	225	225	8.03571
	2837	1	56	56	164	164	2.92857
	2841	1	52	52	103	103	1.98077
	2843	1	77	77	229	229	2.97403
	2845	1	64	64	153	153	2.39062
	2847	1	31	31	91	91	2.93548
	2849	1	21	21	68	68	3.2381
	2853	1	66	66	91	91	1.37879
	2855	1	51	51	109	109	2.13725
	2857	1	49	49	175	175	3.57143
	2859	1	48	48	215	215	4.47917
Total		31	1903		5367		3.56474
TPR	image number	number of cells	nuclear RNA	normalized nuclear RNA	cytoplasmic RNA	normalized cytoplasmic RNA	c/n ratio
	8	1	140	140	149	149	1.06429
	13	2	146	73	228	114	1.56164
	18	2	132	66	228	114	1.72727
	23	2	223	111.5	266	133	1.19283
	28	1	149	149	120	120	0.805369
	33	3	376	125.333	329	109.667	0.875
	38	2	383	191.5	354	177	0.924282
	2807	1	10	10	56	56	5.6
	2809	1	14	14	51	51	3.64286
	2811	1	9	9	51	51	5.66667
	2811B	1	12	12	48	48	4
	2813	1	33	33	70	70	2.12121
	2815	1	7	7	46	46	6.57143
	2817	1	11	11	47	47	4.27273
	2817B	1	19	19	68	68	3.57895
	2819	1	6	6	45	45	7.5
	2825	1	27	27	75	75	2.77778
	3297	1	7	7	29	29	4.14286
	3311	1	7	7	47	47	6.71429
	3299	1	19	19	32	32	1.68421
	3311B	1	9	9	48	48	5.33333
	3303	1	12	12	71	71	5.91667
	3293	1	14	14	62	62	4.42857
	3295	1	11	11	34	34	3.09091
Total		30	1776		2554		3.54971
GFP-Dys-MS2	image number	number of cells	nuclear RNA	normalized nuclear RNA	cytoplasmic RNA	normalized cytoplasmic RNA	c/n ratio
	1529	1	630	630		0	0
	1533	1	407	407		0	0
	1541-12	1	201	201		0	0
	1541	1	265	265		0	0
	1543-12	1	302	302		0	0
	1543	1	266	266		0	0
	1543-12	1	502	502		0	0
	1547	1	182	182		0	0
	1549	1	371	371		0	0
	1551	1	259	259		0	0
	1553	1	211	211		0	0
	3655	1	134	134		0	0
	3657	1	162	162		0	0
	3657B	1	106	106		0	0
	3661	1	105	105		0	0
	3663	1	130	130		0	0
	3669	1	101	101		0	0
	3788	1	119	119	106	106	0.890756
	3792	1	92	92		0	0
	3794	1	101	101		0	0
	3798	1	115	115		0	0
	3804	1	54	54		0	0
	3810	1	62	62	66	66	1.06452
	3812	1	97	97		0	0
	3820	1	79	79		0	0
	3822	1	119	119		0	0
	3822B	1	113	113		0	0
	3794B	1	97	97		0	0
	3808	1	73	73		0	0
	3802	1	97	97	42	42	0.43299
Total		30	5552		214

## Sheet: Fig 1C
			All
		site	nucleoplasm	periphery
	Average	43.1573	29.4518	45.8415
	Median	42.235	26.231	41.8895
						#transcripts
	# Transcripts	147	617	276		1040
		37.775	19.427	33.458
		24.823	0	25.903
		0	0	32.378
		21.586	36.695	18.348
		41.658	12.951	18.348
		44.783	12.951	20.506
		34.848	18.348	14.301
		60.165	20.506	36.695
		82.92	16.189	30.629
		40.876	16.189	43.287
		60.73	18.348	48.561
		45.548	20.506	7.878
		50.219	20.506	0
		25.046	20.506	76.483
		45.658	38.854	23.902
		38.943	22.665	68.599
		38.943	0	64.239
		77.887	22.665	9.762
		64.458	19.427	11.537
		80.537	41.013	11.537
		20.143	28.061	20.726
		12.086	0	85.509
		45.658	49.647	21.614
		77.887	18.348	43.212
		49.922	18.348	73.577
		38.963	0	52.555
		31.658	18.348	21.952
		37.746	18.348	50.104
		80.643	22.665	19.485
		115.051	39.933	61.238
		44.085	35.616	85.183
		54.873	0	53.715
		72.041	38.854	80.573
		26.881	33.458	21.951
		27.956	28.263	77.347
		55.913	68.681	57.488
		27.707	16.353	47.036
		43.869	43.607	51.612
		42.953	39.246	0
		63.634	35.89	19.354
		9.545	0	18.279
		52.498	54.238	49.461
		0	26.177	81.718
		0	19.839	12.903
		0	0	39.784
		27.84	0	91.396
		37.385	19.839	0
		75.565	0	84.944
		31.022	0	49.461
		38.634	39.363	20.43
		57.952	0	0
		55.175	9.447	25.806
		75.503	84.898	45.16
		39.203	7.945	29.032
		72.599	28.177	18.279
		36.299	0	35.246
		52.271	18.784	0
		0	18.784	0
		31.69	79.834	40.884
		28.033	26.611	11.284
		10.97	9.392	38.058
		51.192	26.611	85.893
		75.568	21.915	97.259
		15.485	21.915	56.382
		31.69	21.915	36.648
		82.025	9.392	57.792
		71.232	40.7	101.488
		60.439	50.092	56.382
		60.439	25.046	74.706
		41.229	61.799	22.553
		20.615	85.183	33.829
		14.552	1	38.058
		4.851	80.172	39.467
		66.695	80.172	61.248
		44.687	80.172	60.519
		31.528	60.129	38.895
		40.017	11.692	11.759
		40.107	35.075	37.086
		42.442	61.799	75.98
		69.12	53.448	37.99
		26.678	33.405	44.332
		42.442	33.405	37.99
		48.505	33.405	45.226
		61.466	76.832	44.332
		39.026	60.129	86.835
		44.88	60.129	24.422
		46.831	57.744	19.9
		36.099	34.915	71.683
		52.685	32.229	109.885
		61.466	18.8	118.746
		42.929	33.572	74.438
		39.026	33.572	69.771
		12.995	12.086	34.846
		53.064	8.057	55.563
		41.152	24.04	34.925
		18.41	17.769	34.925
		59.562	54.351	37.792
		21.659	13.571	34.549
		42.235	0	34.128
		44.401	23.167	28.257
		19.493	0	53.54
		30.322	23.966	17.847
		61.728	29.558	46.104
		42.235	24.765	0
		21.659	47.133	37.343
		43.318	27.421	74.466
		0	20.751	48.631
		59.369	9.634	36.473
		44.787	54.841	25.835
		82.284	26.68	37.993
		31.247	25.197	88.191
		74.993	28.162	63.057
		83.325	28.162	40.017
		24.998	14.822	24.253
		28.122	52.618	43.655
		61.452	28.903	84.884
		52.078	57.295	54.568
		30.205	25.676	48.505
		18.748	34.398	36.379
		41.431	72.559	42.442
		35.413	117.755	20.615
		62.494	18.535	76.396
		65.618	0	73.791
		41.663	38.161	64.27
		58.328	0	92.16
		30.205	16.355	59.419
		44.787	52.335	67.907
		20.831	78.503	33.594
		38.538	20.716	12.126
		67.702	27.258	64.634
		53.12	14.174	79.059
		24.998	15.264	101.499
		42.702	66.51	0
		0	11.994	89.758
		59	50.155	60.907
		55.723	20.716	20.837
		33.585	25.077	41.673
		61.274	66.51	24.042
		86.466	13.084	67.319
		29.157	76.322	60.907
		32.173	19.626	41.673
		56.303	56.697	63.49
		60.325	46.515	23.589
		55.219	0	52.608
		29.014	19.734	85.254
		0	23.962	63.49
		29.014	39.647	21.17
			28.191	15.719
			22.553	47.156
			66.249	31.437
			91.621	84.639
			36.648	43.529
			53.563	60.456
			36.648	73.757
			19.734	55.62
			0	20.555
			0	90.685
			23.962	65.293
			43.696	22.742
			29.601	45.483
			16.915	72.557
			36.648	40.069
			32.42	70.391
			9.867	22.742
			29.601	64.976
			88.802	71.474
			50.744	67.142
			38.058	37.903
			42.286	66.059
			56.382	38.986
			56.382	67.142
			0	49.815
			0	54.147
			39.647	67.142
			42.513	30.322
			0	43.318
			0	22.914
			26.231	47.912
			28.04	74.993
			20.804	104.156
			18.995	20.831
			92.262	90.616
			28.04	36.455
			42.513	57.286
			9.045	26.039
			5.427	78.117
			0	41.663
			67.84	64.577
			66.935	94.782
			27.136	67.702
			18.995	79.159
			26.231	91.658
			0	85.408
			60.603	37.496
			0	33.33
			20.804	57.286
			0	44.787
			24.422	62.494
			32.563	65.618
			15.377	43.746
			28.04	64.577
			37.219	21.873
			51.389	86.45
			26.585	65.619
			74.438	20.831
			72.66	81.242
			51.389	87.491
			17.723	81.242
			38.991	26.039
			108.112	68.743
			70.893	104.156
			70.893	57.286
			54.942	95.824
			15.951	48.953
			108.112	108.323
			0	123.946
			0	24.998
			0	38.538
			37.675	63.535
			70.368	21.873
			47.999	61.452
			47.999	62.494
			34.233	0
			34.233	0
			17.026	84.019
			36.135	47.578
			32.694	15.463
			70.55	24.978
			70.55	42.82
			37.856	0
			34.415	0
			13.766	55.904
			0	37.125
			37.856	40.095
			70.55	20.79
			70.55	40.095
			28.257	0
			0	22.605
			11.898	28.768
			0	11.818
			0	31.85
			17.847	0
			50.566	21.574
			0	21.574
			16.36	33.902
			25.283	70.885
			25.283	49.311
			23.796	41.606
			28.257	60.325
			26.77	29.157
			26.77	0
			0	29.157
			46.104	31.168
			33.434	41.222
			0	26.141
			31.914	59.32
			12.158	55.298
			0	58.314
			36.473	29.157
			31.914	29.157
			36.473	70.197
			25.835	29.127
			41.032	26.006
			0	22.885
			0	29.014
			21.276	30.179
			33.69	0
			24.042	42.106
			44.879	53.523
			11.22	0
			22.44	30.56
			14.425	33.009
			28.468	25.833
			0	0
			33.659	22.963
			14.425	14.352
			62.51
			28.851
			14.425
			20.837
			25.645
			43.276
			24.042
			57.702
			48.085
			24.042
			28.851
			3.215
			8.014
			59.304
			38.468
			33.659
			28.851
			12.823
			8.014
			19.234
			44.879
			25.645
			22.44
			49.688
			28.851
			44.879
			0
			6.411
			40.071
			20.837
			70.524
			36.865
			27.248
			20.837
			56.099
			30.454
			8.014
			35.262
			7.255
			42.319
			22.973
			20.555
			47.156
			60.456
			65.293
			0
			21.764
			9.673
			56.289
			45.947
			41.11
			66.502
			42.319
			42.319
			33.856
			94.312
			24.183
			41.11
			33.856
			36.274
			39.901
			59.247
			42.319
			64.084
			43.529
			29.019
			24.183
			0
			66.502
			42.319
			37.483
			24.183
			36.274
			41.11
			24.183
			9.673
			36.274
			32.646
			50.783
			22.973
			18.137
			12.091
			0
			32.646
			21.764
			20.555
			14.51
			64.084
			43.529
			27.81
			40.069
			0
			36.82
			27.073
			20.576
			39.094
			34.221
			19.601
			57.504
			23.392
			61.403
			0
			45.808
			41.91
			38.986
			36.062
			43.869
			35.087
			48.732
			20.468
			65.301
			39.961
			0
			61.403
			7.797
			25.341
			38.011
			56.529
			40.935
			25.341
			13.32
			27.576
			47.968
			19.597
			28.371
			29.896
			0
			31.03
			20.391
			62.601
			57.628
			22.164
			30.144
			22.164
			0
			62.947
			33.69
			25.711
			74.473
			21.278
			17.732
			45.216
			0
			18.618
			0
			0
			0
			22.165
			17.732
			43.442
			22.164
			20.391
			0
			25.711
			0
			0
			10.639
			32.803
			42.556
			0
			20.391
			20.391
			43.442
			0
			43.442
			18.618
			20.391
			0
			17.732
			25.711
			18.618
			22.914
			59.369
			52.078
			62.494
			40.621
			20.831
			32.288
			14.582
			38.538
			20.831
			43.746
			28.122
			57.286
			28.122
			49.995
			21.873
			23.18
			26.84
			64.66
			93.939
			100.039
			40.26
			63.44
			52.46
			61
			36.6
			8.54
			23.18
			32.94
			62.22
			42.7
			32.94
			42.7
			24.4
			41.48
			75.46
			47.58
			12.2
			1
			39.04
			25.62
			31.72
			73.2
			41.48
			15.86
			45.14
			63.535
			44.787
			61.452
			0
			20.831
			17.707
			42.704
			21.873
			39.579
			41.663
			23.956
			0
			33.33
			21.873
			43.746
			51.037
			20.831
			14.582
			27.081
			31.247
			53.12
			23.956
			26.039
			40.621
			8.333
			16.665
			43.746
			18.748
			10.416
			38.538
			42.704
			37.496
			17.707
			15.623
			12.499
			41.663
			0
			17.707
			11.457
			6.249
			0
			9.374
			19.79
			0
			14.273
			0
			14.273
			28.547
			0
			27.357
			0
			26.168
			0
			0
			59.39
			25.379
			0
			0
			18.492
			16.951
			12.328
			18.492
			21.574
			41.606
			43.147
			18.492
			18.492
			12.328
			0
			0
			30.82
			0
			18.492
			38.524
			20.033
			15.41
			20.033
			30.82
			18.492
			13.869
			41.606
			41.606
			15.41
			16.455
			0
			55.323
			11.065
			0
			37.935
			37.935
			55.323
			15.806
			0
			26.871
			17.387
			28.56
			38.109
			15.244
			15.244
			25.406
			0
			0
			27.947
			24.136
			0
			29.217
			0
			28.703
			28.703
			27.268
			0
			15.787
			18.657
			12.917
			30.139
			0
			0
			0
			11.481
			25.833
			28.703
			0
			28.703
			24.398

## Sheet: Fig 2B
Cerulean control	site	nplasm	periphery
Avg	41.0991	32.7779	38.2056
Med	43.497	29.632	34.227
# transcripts	81	432	207	720
	34.317	69.415	22.618
	0	43.677	32.757
	56.156	26.68	30.542
	0	18.676	33.834
	14.731	34.684	29.466
	35.351	52.471	34.518
	18.307	12.541	0
	47.977	0	92.609
	134.461	51.581	116.182
	15.782	93.38	13.47
	0	70.258	43.779
	25.251	81.819	24.415
	45.008	0	65.668
	56.349	15.119	66.51
	24.594	0	0
	63.189	21.889	89.241
	83.48	33.676	40.411
	67.247	53.039	17.4
	23.679	34.518	0
	0	56.407	23.103
	31.885	15.996	16.767
	91.596	18.522	25.004
	37.102	25.257	32.608
	78.262	34.518	24.37
	0	41.253	47.182
	51.39	52.198	50.35
	84.371	0	50.35
	65.963	49.672	24.928
	64.429	47.988	0
	36.05	18.522	49.089
	46.788	47.146	26.845
	45.254	109.446	48.322
	45.168	16.838	23.01
	49.913	9.261	45.254
	14.261	32.834	28.379
	9.783	12.628	23.777
	20.604	63.142	50.623
	32.05	81.664	16.107
	13.185	78.296	92.808
	49.077	34.518	49.922
	66.657	45.462	43.583
	44.181	31.15	22.188
	42.683	10.013	39.621
	71.245	50.35	64.978
	43.497	38.461	15.848
	27.748	35.159	0
	63.349	43.743	58.639
	49.491	49.686	51.507
	0	35.82	24.565
	34.089	55.629	19.81
	17.045	22.613	19.018
	48.577	0	0
	46.02	56.786	43.583
	44.316	29.714	26.025
	31.656	46.882	51.751
	38.962	54.145	57.423
	50.325	66.031	47.497
	53.572	0	38.918
	12.176	13.026	0
	45.455	73.294	25.945
	12.987	43.58	71.731
	44.644	31.034	45.023
	71.277	60.088	43.497
	23.243	0	19.841
	27.891	48.863	57.232
	39.512	48.202	24.419
	48.809	22.45	59.522
	12.783	59.428	44.682
	47.936	0	32.23
	13.582	12.546	65.924
	31.957	42.26	32.23
	32.756	31.695	16.115
	71.903	21.13	21.975
	35.153	6.53	20.51
	45.709	33.079	62.262
	37.929	32.375	45.415
	80.721	14.076	65.192
	49.6	43.636	24.172
	0	55.601	62.994
	76.831	15.484	21.975
	79.748	50.674	21.242
		34.487	87.899
		68.269	23.472
		62.639	38.886
		42.932	16.981
		39.413	10.491
		33.783	48.621
		34.432	42.131
		29.459	15.359
		60.125	32.396
		65.098	51.055
		41.891	46.188
		29.459	0
		17.856	0
		12.054	27.748
		22.829	0
		11.225	109.525
		22.829	0
		0	25.825
		42.72	47.796
		22.829	72.906
		0	28.964
		21.171	32.989
		47.693	61.938
		0	43.088
		0	30.969
		22.829	61.938
		47.693	71.364
		15.369	81.463
		17.027	58.4
		36.354	75.227
		0	25.736
		62.563	19.797
		0	39.593
		0	47.512
		65.945	23.756
		43.118	21.776
		49.036	0
		18.6	21.776
		27.054	43.552
		63.409	37.613
		65.945	54.441
		0	129.668
		40.582	12.868
		21.136	66.319
		27.9	45.532
		12.636	13.858
		16.433	9.898
		0	61.369
		54.402	27.715
		24.786	54.441
		12.636	60.38
		34.658	26.419
		25.546	12.783
		0	69.883
		24.786	38.35
		24.027	17.045
		20.989	65.622
		19.47	75.149
		36.177	0
		15.674	21.392
		44.53	34.368
		0	56.612
		16.433	30.66
		0	51.978
		18.711	65.88
		30.524	32.514
		38.918	28.807
		62.574	30.66
		80.125	31.587
		47.312	81.636
		11.446	51.051
		65.627	34.368
		35.103	58.466
		54.943	48.27
		0	61.205
		12.973	37.188
		19.841	0
		35.103	42.611
		24.419	34.089
		21.367	0
		22.893	51.134
		37.392	19.369
		17.551	55.782
		28.998	51.908
		17.551	41.062
		79.25	69.728
		22.07	51.134
		0	20.772
		50.66	51.131
		16.536	24.767
		12.912	12.783
		47.035	71.903
		14.756	22.37
		16.17	25.566
		0	25.566
		23.472	32.756
		44.565	51.93
		59.979	47.137
		30.773	69.507
		0	0
		28.339	31.957
		46.188	72.702
		42.131	83.603
		0	23.005
		45.376	49.376
		38.886	30.299
		41.32	47.693
		27.528	33.666
		42.942	18.516
		16.152	0
		0	52.743
		24.228	56.11
		0	40.399
		44.867	43.765
		23.331	37.032
		68.198	34.227
		82.556	42.792
		92.427	32.094
		0	32.094
		59.225	14.588
		61.917	11.67
		22.434	0
		59.39	35.984
		14.847	30.149
		12.868	25.286
		42.563	21.396
		78.196
		20.786
		95.024
		11.878
		29.695
		9.898
		27.715
		39.593
		7.919
		32.664
		21.776
		0
		19.797
		55.43
		0
		49.491
		44.542
		0
		22.776
		19.797
		66.319
		0
		0
		45.532
		83.146
		55.43
		50.481
		0
		22.766
		64.339
		0
		13.858
		44.542
		20.786
		58.4
		48.502
		24.746
		22.766
		34.644
		76.765
		27.656
		0
		65.852
		58.576
		26.746
		0
		56.758
		0
		94.044
		26.746
		0
		60.395
		30.384
		59.486
		20.38
		0
		17.652
		21.29
		76.393
		17.279
		19.098
		22.736
		19.098
		45.472
		11.823
		58.204
		23.645
		51.838
		27.283
		48.2
		8.416
		20.465
		64.027
		47.343
		29.734
		14.904
		60.319
		30.66
		49.197
		45.415
		20.39
		64.879
		76.927
		22.244
		0
		0
		6.488
		0
		22.244
		30.586
		0
		29.569
		50.976
		33.366
		21.317
		64.304
		0
		25.567
		39.512
		97.619
		19.369
		14.72
		16.27
		53.458
		9.297
		34.089
		0
		54.233
		48.809
		51.908
		45.71
		0
		46.485
		46.485
		48.035
		13.946
		44.161
		70.503
		28.666
		44.161
		69.728
		93.745
		83.673
		48.035
		12.396
		41.062
		0
		71.277
		27.891
		24.792
		53.039
		0
		15.177
		17.646
		11.162
		44.447
		0
		33.747
		23.047
		0
		48.562
		18.108
		16.462
		0
		38.685
		26.339
		0
		20.577
		27.162
		71.609
		14.816
		30.454
		75.724
		0
		32.101
		24.693
		40.331
		27.162
		35.393
		23.047
		22.223
		13.169
		24.693
		57.616
		52.678
		65.847
		0
		50.209
		23.87
		23.87
		53.501
		0
		20.577
		48.562
		23.87
		15.639
		48.421
		26.513
		38.043
		51.303
		0
		65.139
		83.588
		34.584
		24.207
		50.15
		68.022
		65.139
		25.36
		30.549
		59.951
		0
		0
		21.901
		28.243
		20.172
		35.161
		54.186
		23.631
		63.416
		0
		49.003
		38.05
		0
		0
		14.989
		53.039
		34.591
		26.519
		24.79
		19.025
		0
		66.133
		35.011
		0
		51.545
		47.654
		49.6
		35.984
		41.819
		32.094
		22.368
		0
		36.957
		50.572
Cer-SRSF1	site	nplasm	periphery
Avg	22.7146	25.5555	30.9814
Med	22.2495	24.113	25.958
# transcripts	38	267	88	393
	12.097	0	29.986
	44.666	11.143	51.18
	28.847	21.968	47.458
	17.68	25.905	44.666
	14.263	9.842	19.541
	0	47.241	0
	32.028	51.177	22.333
	10.249	63.972	60.204
	20.498	31.494	50.686
	14.465	14.763	47.514
	28.388	21.652	14.203
	23.747	30.51	5.921
	34.886	14.763	22.943
	0	45.272	42.185
	40.719	22.636	11.101
	0	45.272	9.621
	30.039	26.573	0
	22.611	40.351	29.317
	0	47.241	11.68
	0	32.478	32.101
	0	47.241	0
	44.181	44.288	18.178
	17.672	40.351	63.661
	48.197	29.525	45.562
	0	0	63.082
	32.935	27.557	40.614
	20.885	25.589	20.739
	28.334	16.731	0
	21.888	30.51	85.225
	31.68	28.541	0
	46.655	11.81	66.962
	41.471	20.668	15.653
	12.096	11.81	13.045
	0	19.684	73.919
	32.764	32.478	21.689
	34.221	17.715	49.804
	74.994	25.589	31.328
	0	39.367	63.459
		15.747	22.492
		28.541	13.656
		63.972	53.017
		88.576	25.705
		16.731	32.935
		34.446	46.591
		49.209	43.377
		21.652	17.672
		37.203	12.853
		13.41	53.017
		24.513	15.262
		0	24.902
		14.996	0
		11.823	0
		0	16.066
		46.721	17.863
		20.548	20.327
		0	71.452
		25.306	41.886
		29.272	33.878
		22.927	42.765
		57.031	32.065
		0	11.333
		25.726	34.74
		0	7.392
		0	0
		23.137	0
		31.768	32.101
		26.59	100.983
		31.768	18.202
		59.386	51.695
		0	50.239
		0	18.931
		0	24.027
		17.959	26.211
		28.316	37.861
		35.22	22.571
		37.81	24.844
		0	53.342
		12.78	13.883
		30.042	40.92
		20.548	57.726
		27.453	17.537
		0	0
		13.643	51.88
		29.179	21.921
		47.303	57.726
		49.893	37.997
		46.44	0
		0	48.957
		0
		26.532
		13.537
		20.034
		19.106
		22.819
		31.173
		0
		10.752
		0
		34.344
		54.766
		41.77
		0
		22.278
		19.493
		0
		47.34
		69.617
		32.488
		16.708
		0
		0
		61.263
		18.565
		21.349
		26.919
		0
		25.99
		0
		33.416
		0
		0
		18.286
		15.386
		40.513
		10.554
		57.908
		63.706
		21.185
		24.16
		33.824
		44.454
		29.958
		21.261
		28.992
		18.362
		58.95
		23.194
		48.7
		0
		45.221
		13.914
		20.002
		17.393
		23.48
		56.527
		40.873
		0
		0
		61.744
		9.566
		28.698
		0
		0
		12.175
		26.959
		0
		27.828
		22.611
		14.784
		20.002
		30.437
		31.307
		0
		6.957
		28.698
		50.439
		25.22
		0
		31.307
		22.611
		53.048
		0
		0
		0
		34.541
		40.967
		12.049
		20.885
		28.918
		9.639
		63.459
		0
		0
		32.131
		60.246
		14.459
		53.017
		14.459
		42.574
		30.525
		22.492
		0
		0
		9.639
		17.672
		43.377
		61.853
		24.099
		0
		33.738
		16.066
		19.279
		59.837
		53.214
		0
		42.176
		27.459
		70.875
		47.327
		67.196
		18.725
		30.094
		0
		38.788
		54.838
		15.382
		64.201
		0
		17.701
		15.833
		0
		58.809
		34.682
		18.095
		23.373
		26.388
		31.666
		25.635
		17.341
		32.42
		36.19
		83.689
		0
		40.714
		18.849
		42.222
		30.912
		33.928
		0
		32.42
		27.896
		50.515
		16.587
		0
		36.944
		15.079
		58.809
		0
		24.881
		0
		33.928
		0
		0
		20.357
		33.613
		37.997
		81.839
		24.113
		10.23
		31.42
		0
		0
		80.378
		33.613
		45.304
		0
		0
Cer-SRSF4	site	nplasm	periphery
Avg	33.9091	30.0029	36.2977
Med	34.659	27.518	34.0645
# transcripts	52	342	114	508
	39.772	6.392	0
	29.829	22.727	104.4
	0	14.204	41.192
	61.924	0	53.976
	48.522	51.135	17.755
	33.642	26.278	48.294
	55.639	15.625	0
	35.583	34.09	39.772
	21.997	14.914	32.67
	30.407	0	23.403
	58.873	24.147	46.763
	0	39.772	27.65
	38.868	35.51	55.257
	24.59	46.163	62.336
	0	49.715	13.493
	26.357	23.437	34.021
	34.378	0	0
	68.375	0	0
	0	0	104.4
	66.221	34.09	41.192
	39.804	14.204	53.976
	19.902	24.424	17.755
	16.137	30.339	48.294
	21.041	32.557	0
	33.375	40.689	39.772
	23.943	42.168	32.67
	35.551	0	17.451
	23.217	21.467	11.898
	85.613	36.992	73.769
	16.132	35.514	92.806
	0	58.873	34.108
	38.286	43.993	35.695
	0	43.346	54.732
	0	31.701	30.142
	34.956	13.586	70.596
	44.682	63.402	36.488
	50.448	25.231	18.244
	43.962	76.988	34.108
	18.017	61.461	34.108
	57.655	16.821	51.559
	39.637	62.108	0
	19.255	71.166	15.071
	34.659	13.586	33.315
	34.659	83.458	53.145
	70.601	34.936	77.359
	34.659	0	0
	80.871	12.939	35.501
	27.838	43.993	24.205
	56.653	24.584	25.819
	0	35.583	27.971
	36.356	36.23	35.551
	50.389	0	0
		0	37.728
		18.762	21.766
		32.995	55.141
		67.284	0
		51.757	28.296
		0	71.102
		40.112	52.964
		73.106	23.17
		52.404	19.589
		32.348	51.513
		48.522	68.2
		14.278	60.806
		15.864	26.68
		0	78.8
		30.142	54.601
		0	32.46
		11.898	61.59
		19.037	24.969
		13.485	20.807
		135.64	0
		51.559	61.59
		35.695	84.894
		0	56.596
		0	19.143
		71.389	73.242
		54.732	36.034
		34.108	52.61
		15.864	17.396
		38.074	14.414
		41.247	25.031
		34.108	0
		15.684	33.375
		40.454	50.705
		37.281	66.108
		34.108	0
		0	64.825
		24.59	0
		37.281	103.335
		12.691	0
		0	16.688
		34.901	17.971
		23.003	33.375
		0	47.495
		15.684	12.837
		65.044	0
		55.525	38.51
		20.624	51.988
		24.59	8.344
		57.112	51.85
		37.281	11.721
		0	54.211
		19.037	52.302
		23.003	25.513
		12.691	23.6
		0	0
		36.488	49.113
		40.454	66.972
		35.695	45.924
		54.732	25.513
		26.969	44.648
		46.8	13.394
		14.278	33.805
		15.864
		84.874
		0
		35.695
		0
		0
		0
		54.732
		26.176
		35.695
		23.003
		93.599
		54.732
		51.559
		18.244
		38.868
		36.488
		48.386
		19.037
		57.112
		37.281
		64.25
		14.278
		18.244
		34.901
		21.417
		28.12
		25.189
		11.12
		0
		106.082
		23.43
		76.186
		73.256
		23.43
		15.81
		0
		34.585
		62.135
		49.239
		23.47
		22.708
		44.064
		48.64
		68.471
		0
		31.098
		48.64
		65.42
		32.623
		50.166
		18.131
		19.657
		19.657
		0
		54.742
		54.154
		51.865
		51.103
		18.138
		14.511
		31.198
		46.434
		69.651
		0
		24.668
		17.413
		30.472
		27.57
		24.668
		52.238
		46.434
		36.277
		0
		31.924
		0
		0
		19.589
		0
		50.787
		13.06
		34.1
		14.511
		35.551
		22.492
		15.236
		49.336
		15.962
		50.062
		52.238
		0
		0
		30.472
		32.649
		53.69
		96.496
		51.513
		0
		0
		0
		0
		16.132
		17.373
		17.373
		8.066
		31.024
		0
		0
		12.484
		29.13
		69.913
		59.093
		32.46
		24.969
		0
		35.789
		0
		41.615
		33.292
		0
		19.975
		34.124
		38.286
		44.112
		96.546
		0
		33.292
		0
		51.602
		54.932
		52.435
		8.323
		0
		30.795
		27.466
		59.093
		12.484
		27.466
		0
		14.981
		0
		39.118
		49.938
		0
		54.099
		0
		34.124
		0
		0
		21.64
		51.602
		0
		0
		0
		50.448
		14.414
		18.738
		60.537
		0
		99.454
		36.755
		51.168
		33.151
		0
		55.448
		0
		20.237
		0
		83.198
		0
		61.461
		21.736
		0
		50.968
		16.49
		84.697
		32.979
		66.708
		33.729
		13.492
		32.23
		65.209
		50.218
		11.243
		49.469
		0
		17.239
		23.985
		0
		14.214
		13.005
		58.962
		32.96
		18.447
		43.845
		46.868
		0
		46.264
		0
		34.774
		21.471
		9.377
		45.352
		13.303
		23.583
		79.216
		22.979
		19.611
		68.783
		20.958
		23.576
		0
		51.193
		25.597
		0
		0
		16.166
		37.048
		31.659
		35.027
		47.152
		24.923
		14.145
		35.7
		51.193
		36.374
		53.214
		25.597
Cer-SRSF1-no-RS	site	nplasm	periphery
Avg	34.9532	32.3129	39.7871
Med	33.34	30.5805	37.434
# transcripts	69	294	145	508
	29.195	97.684	71.968
	48.205	102.629	70.61
	23.084	34.815	33.947
	53.637	31.283	77.4
	60.2	49.649	55.674
	33.11	66.603	23.763
	83.678	47.53	22.405
	0	15.742	49.563
	28.451	36.934	32.686
	29.097	16.448	69.212
	42.029	30.576	34.24
	33.624	14.329	0
	23.278	0	19.474
	0	27.044	50.561
	0	48.229	91.75
	0	107.247	0
	16.622	22.538	47.849
	15.978	65.281	31.684
	33.098	68.39	15.519
	38.234	52.069	42.029
	36.522	62.95	14.627
	28.421	45.075	28.59
	48.493	79.27	19.946
	50.959	26.423	0
	33.698	64.504	17.287
	34.577	91.704	78.456
	13.507	0	48.536
	24.312	27.2	47.871
	15.331	59.064	61.169
	101.986	74.607	34.574
	36.662	47.406	57.18
	22.877	31.863	25.265
	67.849	48.961	37.799
	20.472	62.172	47.014
	22.226	54.401	56.844
	48.547	0	49.472
	50.887	46.629	32.27
	47.962	43.521	0
	37.434	55.178	62.791
	53.811	25.646	34.37
	47.377	0	19.168
	12.868	51.292	15.863
	43.869	20.983	0
	23.982	17.458	0
	16.963	18.752	34.37
	54.397	31.684	63.451
	84.813	63.367	72.044
	33.34	18.752	24.455
	33.925	47.202	52.15
	60.832	20.691	34.37
	30.23	7.759	64.112
	28.55	23.278	49.571
	0	19.398	46.928
	26.773	62.721	32.387
	82.587	43.969	0
	34.862	61.428	72.328
	67.188	16.622	0
	53.877	0	51.78
	54.511	61.834	59.178
	15.846	11.303	41.096
	28.65	25.93	22.192
	11.597	44.547	47.671
	16.372	0	71.506
	49.115	59.839	31.233
	0	31.249	41.918
	30.015	44.547	0
	47.751	11.968	66.575
	0	34.574	68.219
	33.426	39.228	36.164
		0	25.479
		83.11	61.591
		15.957	0
		29.255	65.913
		64.493	0
		46.542	50.785
		63.829	18.909
		32.579	35.328
		0	23.997
		0	77.322
		62.499	0
		73.802	16.586
		0	33.744
		41.223	30.884
		34.574	20.018
		0	18.874
		81.115	52.618
		9.308	64.056
		0	37.434
		30.585	13.453
		16.622	42.113
		40.558	35.679
		32.579	0
		39.893	67.849
		0	57.321
		18.754	68.434
		0	27.491
		69.746	30.416
		26.126	0
		42.1	32.755
		20.597	50.303
		0	86.568
		13.839	0
		33.79	73.895
		32.387	57.101
		0	0
		25.777	17.634
		18.507	47.024
		105.752	54.582
		46.267	25.192
		0	11.756
		12.558	38.627
		82.619	57.101
		16.524	22.672
		50.893	100.766
		23.133	106.644
		44.284	50.383
		55.068	58.78
		16.438	15.955
		69.041	0
		36.986	13.436
		54.602	26.031
		34.52	0
		13.151	31.07
		0	0
		17.26	24.352
		16.438	49.627
		70.685	118.844
		21.37	71.829
		0	86.195
		53.602	46.362
		55.068	52.239
		55.068	99.255
		82.191	57.046
		64.109	29.157
		83.835	45.637
		32.537	83.905
		51.148	14.325
		47.658	42.976
		27.884	17.054
		0	54.572
		34.281	27.286
		50.566	49.115
		99.42	82.541
		24.976	49.115
		48.24	0
		33.7
		19.16
		22.068
		21.486
		0
		35.445
		49.403
		29.047
		15.089
		0
		59.29
		34.281
		0
		19.741
		20.905
		66.302
		54.659
		72.656
		0
		46.66
		50.66
		66.657
		0
		54.659
		48.695
		55.027
		13.282
		45.539
		0
		11.385
		0
		48.069
		58.822
		21.505
		30.359
		53.129
		15.812
		39.214
		24.667
		20.872
		48.702
		0
		12.65
		34.154
		47.437
		0
		30.359
		20.872
		0
		31
		17.547
		0
		0
		36.849
		22.226
		64.34
		0
		25.151
		18.717
		33.34
		0
		0
		22.226
		16.377
		17.547
		12.283
		0
		0
		0
		22.66
		35.256
		47.852
		17.473
		10.805
		25.624
		47.421
		10.916
		14.275
		0
		0
		24.352
		11.756
		0
		14.275
		36.108
		35.268
		31.909
		103.286
		0
		0
		47.864
		51.223
		44.505
		48.704
		32.749
		47.024
		52.902
		27.711
		0
		18.474
		51.174
		0
		67.535
		70.025
		0
		33.376
		15.707
		20.942
		66.099
		49.083
		55.627
		48.429
		13.743
		25.523
		45.156
		0
		73.526
		33.594
		29.157
		64.019
		32.96
		25.354
		69.723
		40.566
		68.456
		25.354
		0
		31.059
		34.657
		32.392
		14.271
		27.107
		13.516
		0
		0
		39.942
		28.692
		11.326
		0
		0
		0
		38.507
		12.836
		35.487
		0
		40.017
		0
		14.346
		0

## Sheet: Fig 3A
	5'-3'	5'-mid	mid-3'
	37.775	0	61.204
	24.823	0	21.761
	0	0	14.961
	21.586	46.268	20.401
	41.658	40.818	25.842
	44.783	18.66	64.038
	34.848	80.326	15.136
	60.165	18.66	9.315
	82.92	9.33	68.695
	40.876	43.15	29.807
	60.73	53.345	62.751
	45.548	41.748	9.413
	50.219	51.026	45.766
	25.046	16.235	19.898
	45.658	39.429	37.807
	38.943	33.63	49.746
	38.943	0	59.695
	77.887	20.763	41.787
	64.458	50.755	39.797
	80.537	47.295	23.878
	20.143	36.913	0
	12.086	9.831	39.12
	45.658	8.602	44.987
	77.887	27.035	43.032
	49.922	22.965	13.692
	38.963	50.764	38.041
	31.658	16.921	20.483
	37.746	55.599	65.839
	80.643	13.295	20.483
	115.051	44.721	39.772
	44.085	38.678	39.954
	54.873	33.843	67.291
	72.041	31.579	16.823
	26.881	34.45	56.777
	27.956	77.48	34.697
	55.913	37.747	62.034
	27.707	10.927	11.488
	43.869	30.793	15.666
	42.953	26.82	49.086
	63.634	7.947	38.642
	9.545	0	20.888
	52.498	22.847	55.353
	0	59.6	39.687
	0	0	54.308
	0	14.567	19.843
	27.84	20.637	32.376
	37.385	10.925	49.086
	75.565	19.423	15.666
	31.022	40.06	69.302
	38.634	43.702	38.728
	57.952	13.353	35.67
	55.175	50.986	0
	75.503	20.637	54.285
	39.203	28.514	62.37
	72.599	21.203	22.546
	36.299	0	10.333
	52.271	46.793	19.727
	0	29.977	31
	31.69	0	14.091
	28.033	28.743	15.03
	10.97	11.346	20.667
	51.192	17.397	26.303
	75.568	22.692	30.061
	15.485	17.845	40.966
	31.69	8.65	0
	82.025	9.515	32.773
	71.232	40.657	10.242
	60.439	28.816	12.29
	60.439	0	33.797
	41.229	76.988	22.531
	20.615	82.178	25.604
	14.552	0	12.29
	4.851	19.896	13.314
	66.695	34.601	20.483
	44.687	0	43.015
	31.528	51.902	22.531
	40.017	0	0
	40.107	40.657	24.58
	42.442	40.918	17.411
	69.12	42.898	86.029
	26.678	26.75	0
	42.442	19.907	0
	48.505	27.372	17.584
	61.466	27.994	58.38
	39.026	29.238	47.829
	44.88	16.588	14.321
	46.831	19.906	59.194
	36.099	57.229	69.696
	52.685	50.594	6.683
	61.466	0	43.918
	42.929	11.135	27.831
	39.026	50.318	63.368
	12.995	8.88	0
	53.064	0	0
	41.152	39.958	47.721
	18.41	36.998	14.082
	59.562	34.038	58.674
	21.659	28.119	24.252
	42.235	20.719	38.789
	44.401	0	0
	19.493	32.559	37.268
	30.322	41.438	5.324
	61.728	8.88	9.895
	42.235	0	29.686
	21.659	50.318	39.032
	43.318	50.318	0
	0	0	15.613
	59.369	38.478	45.104
	44.787	0	39.032
	82.284	10.36	77.168
	31.247	17.759	27.382
	74.993	0	59.743
	83.325	34.038	23.29
	24.998	32.559	19.514
	28.122	20.719	13.848
	61.452	20.719	38.035
	52.078	0	37.151
	30.205	8.88	27.566
	18.748	19.239	42.159
	41.431	41.438	11.351
	35.413	0	42.159
	62.494	0	61.617
	65.618	8.88	8.108
	41.663	14.799	0
	58.328	14.799	0
	30.205	26.639	0
	44.787	19.239	21.08
	20.831	51.798	24.323
	38.538	19.239	40.538
	67.702	17.717	24.323
	53.12	15.748	0
	24.998	0	17.873
	42.702	27.559	12.972
	0	9.843	0
	59	21.654	0
	55.723	9.843	0
	33.585	0	19.458
	61.274	19.685	19.458
	86.466	39.37	38.916
	29.157	31.496	24.323
	32.173	49.213	16.964
	56.303	0	0
	60.325	19.685	15.914
	55.219	39.37	7.957
	29.014	11.811	30.237
	0	21.654	55.699
	29.014	25.591	28.645
	19.427	19.685	70.022
	0	26.672	33.419
	0	42.908	25.462
	36.695	23.193	11.14
	12.951	61.463	60.222
	12.951	40.589	36.45
	18.348	19.714	11.094
	20.506	15.076	26.941
	16.189	9.277	63.391
	16.189	17.395	52.298
	18.348	13.916	50.713
	20.506	0	0
	20.506	24.353	20.602
	20.506	0	0
	38.854	39.429	17.909
	22.665	31.311	13.929
	0	32.471	39.797
	22.665	18.555	7.959
	19.427	12.756	17.909
	41.013	10.437	0
	28.061	38.269	13.929
	0	56.824	21.888
	49.647	9.277	17.909
	18.348	16.235	21.888
	18.348	39.429	45.766
	0	33.63	17.909
	18.348	0	39.797
	18.348	0	29.848
	22.665	10.012	61.685
	39.933	0	25.868
	35.616	15.017	19.898
	0	35.041	0
	38.854	53.813	35.208
	33.458	32.538	27.799
	28.263	0	40.967
	68.681	0	39.504
	16.353	36.292	58.524
	43.607	33.789	30.725
	39.246	26.281	26.336
	35.89	20.023	39.504
	0	0	7.315
	54.238	25.029	36.577
	26.177	0	62.913
	19.839	30.375	49.745
	0	19.57	20.483
	0	43.881	0
	19.839	16.207	26.336
	0	12.155	0
	0	0	0
	39.363	17.558	21.946
	0	12.155	17.557
	9.447	25.661	30.725
	84.898	37.816	8.779
	7.945	44.569	61.45
	28.177	0	29.262
	0	20.259	19.02
	18.784	28.362	0
	18.784	0	5.852
	79.834	42.777	29.262
	26.611	0	16.094
	9.392	33.271	0
	26.611	64.957	36.577
	21.915	42.777	0
	21.915	0	39.504
	21.915	0	19.02
	9.392	20.596	59.987
	40.7	31.687	39.504
	50.092	22.181	49.315
	25.046	0	22.75
	61.799	31.687	0
	85.183	20.596	19.528
	1	33.009	54.907
	80.172	0	25.167
	80.172	56.237	6.991
	80.172	52.569	25.167
	60.129	0	50.333
	11.692	23.228	0
	35.075	13.448	23.768
	61.799	11.003	8.389
	53.448	23.228	0
	33.405	25.673	25.565
	33.405	39.121	12.583
	33.405	46.456	13.981
	76.832	57.459	11.185
	60.129	18.338	0
	60.129	30.563	15.38
	57.744	41.566	58.722
	34.915	45.234	13.981
	32.229	42.789	33.555
	18.8	24.451	0
	33.572	80.688	0
	33.572	0	15.714
	12.086	27.96	44.724
	8.057	76.37	19.34
	24.04	18.509	22.967
	17.769	29.9	41.098
	54.351	12.814	32.637
	13.571	54.104	42.307
	0	0	47.142
	23.167	11.39	20.549
	0	0	22.013
	23.966	19.933	38.155
	29.558	45.652	30.818
	24.765	29.9	68.973
	47.133	39.866	33.753
	27.421	29.9	27.883
	20.751	0	16.143
	9.634	0	17.61
	54.841	27.052	0
	26.68	39.866	42.558
	25.197	14.547	19.078
	28.162	17.123	14.675
	28.162	57.484	0
	14.822	0	29.35
	52.618	42.807	11.74
	28.903	29.354	38.155
	57.295	0	19.078
	25.676	19.569	68.973
	34.398	0	32.285
	72.559	23.238	0
	117.755	18.346	26.415
	18.535	11.008	29.35
	0	0	0
	38.161	0	16.143
	0	0	0
	16.355	0	64.571
	52.335	0	17.61
	78.503	29.354	30.818
	20.716	17.123	14.675
	27.258	8.561	22.013
	14.174	9.785	41.09
	15.264	19.569	10.273
	66.51	29.354	8.805
	11.994	0	46.96
	50.155	53.815	19.078
	20.716	33.023	39.623
	25.077	0	45.493
	66.51	20.792	0
	13.084	0	0
	76.322	0	58.363
	19.626	20.792	61.666
	56.697	22.015	31.934
	46.515	52.592	8.809
	0	0	7.708
	19.734	40.361	50.654
	23.962	36.692	11.012
	39.647	0	0
	28.191	20.792	18.72
	22.553	66.278	51.755
	66.249	0	12.113
	91.621	21.92	18.72
	36.648	43.384	68.273
	53.563	17.672	11.012
	36.648	20.033	38.541
	19.734	22.895	33.035
	0	0	0
	0	28.618	7.708
	23.962	38.635	38.541
	43.696	20.033	24.522
	29.601	0	0
	16.915	0	37.505
	36.648	41.497	27.407
	32.42	0	17.31
	9.867	0	25.965
	29.601	12.878	89.434
	88.802	10.016	0
	50.744	0	15.867
	38.058	41.497	0
	42.286	20.033	33.177
	56.382	11.447	43.274
	56.382	21.464	37.504
	0	0	0
	0	0	46.159
	39.647	18.602	27.407
	42.513	18.602	0
	0	37.204	10.097
	0	22.895	11.54
	26.231	0	0
	28.04	0	72.124
	20.804	0	40.513
	18.995	28.618	28.133
	92.262	0	61.561
	28.04	8.974	21.942
	42.513	58.714	40.513
	9.045	19.826	0
	5.427	18.017	58.189
	0	0	18.571
	67.84	37.009	21.047
	66.935	0	69.332
	27.136	9.878	17.891
	18.995	51.479	6.958
	26.231	38.818	18.885
	0	0	9.939
	60.603	40.626	21.867
	0	14.4	19.879
	20.804	53.287	9.939
	0	47.861	49.697
	24.422	0	29.818
	32.563	10.782	0
	15.377	7.165	6.958
	28.04	41.601	59.636
	37.219	38.888	0
	51.389	0	31.806
	26.585	37.983	0
	74.438	0	65.6
	72.66	0	35.782
	51.389	47.027	9.939
	17.723	18.35	12.921
	38.991	27.277	0
	108.112	0	19.879
	70.893	0	41.745
	70.893	65.663	43.733
	54.942	10.316	33.794
	15.951	11.605	0
	108.112	56.24	22.861
	0	0	20.873
	0	0	0
	0	0	16.475
	37.675	78.558	9.267
	70.368	39.279	0
	47.999	12.498	32.95
	47.999	24.996	42.217
	34.233	45.528	40.157
	34.233	24.103	18.534
	17.026	38.386	17.504
	36.135	20.532	0
	32.694	48.206	0
	70.55	0	42.217
	70.55	56.845	0
	37.856	35.45	28.831
	34.415	25.616	14.415
	13.766	19.565	18.534
	0	21.078	0
	37.856	9.732	24.712
	70.55	40.745	10.297
	70.55	28.642	13.386
	28.257	30.911	21.623
	0	46.039	70.018
	11.898	63.437	0
	0	0	0
	0	18.809	18.534
	17.847	0	0
	50.566	49.065	0
	0	33.937	36.039
	16.36	0	15.445
	25.283	64.95	0
	25.283	0	31.92
	23.796	0	10.297
	28.257	23.347	29.861
	26.77	22.591	66.929
	26.77	24.86	40.157
	0	6.706	10.297
	46.104	58.142	30.89
	33.434	26.474	9.267
	0	16.641	22.653
	31.914	25.718	78.255
	12.158	18.91	16.475
	0	17.392	0
	36.473	24.913	32.237
	31.914	27.734	19.7
	36.473	0	0
	25.835	17.862	0
	41.032	8.931	0
	0	27.264	25.968
	0	32.434	42.982
	21.276	38.075	12.536
	33.69	60.186	10.746
	24.042	11.281	24.178
	44.879	0	51.937
	11.22	0	42.087
	22.44	43.246	28.566
	14.425	19.273	50.146
	28.468	26.323	34.028
	0	26.794	36.714
	33.659	26.923	0
	14.425	18.173	0
	62.51	56.538	10.502
	28.851	0	21.004
	14.425	26.923	0
	20.837	23.557	0
	25.645	13.461	11.457
	43.276	14.134	28.642
	24.042	22.884	21.004
	57.702	6.731	31.506
	48.085	0	0
	24.042	12.788	0
	28.851	30.961	22.914
	3.215	9.423	21.959
	8.014	0	0
	59.304	0	14.321
	38.468	35	0
	33.659	40.384	15.568
	28.851	0	0
	12.823	39.038	0
	8.014	21.538	8.896
	19.234	10.769	0
	44.879	49.807	51.151
	25.645	9.423	47.815
	22.44	41.057	14.456
	49.688	44.317	0
	28.851	0	16.68
	44.879	28.976	52.263
	0	34.942	45.591
	6.411	69.887	32.247
	40.071	49.431	0
	20.837	38.351	20.016
	70.524	37.499	63.383
	36.865	27.275	20.016
	27.248	57.959	22.239
	20.837	0	10.008
	56.099	0	12.232
	30.454	9.376	0
	8.014	28.127	55.599
	35.262	11.08	50.039
	7.255	15.342	27.799
	42.319	0	0
	22.973	0	33.359
	20.555	40.06	23.351
	47.156	39.207	11.12
	60.456	18.751	21.128
	65.293	28.127	40.031
	0	11.933	10.008
	21.764	13.637	0
	9.673	0	18.904
	56.289	57.959	21.128
	45.947	12.785	33.359
	41.11	57.106	0
	66.502	0	0
	42.319	28.355	43.367
	42.319	35.798	42.255
	33.856	0	31.135
	94.312	8.523	18.904
	24.183	38.355	0
	41.11	21.87	42.255
	33.856	77.371	10.008
	36.274	25.233	0
	39.901	21.87	47.815
	59.247	0	10.008
	42.319	49.62	32.247
	64.084	20.188	0
	43.529	37.006	58.935
	29.019	37.006	26.508
	24.183	27.756	17.245
	0	6.733	0
	66.502	39.524	80.027
	42.319	10.091	36.023
	37.483	30.273	12.351
	24.183	11.773	37.052
	36.274	55.501	14.409
	41.11	27.751	16.467
	24.183	0	0
	9.673	42.046	18.526
	36.274	42.887	8.234
	32.646	16.819	22.643
	50.783	33.637	41.169
	22.973	9.25	8.234
	18.137	27.751	40.139
	12.091	40.365	9.263
	0	18.5	25.73
	32.646	47.092	8.234
	21.764	26.069	0
	20.555	19.341	26.76
	14.51	57.183	0
	64.084	0	25.73
	43.529	18.5	21.614
	27.81	0	12.351
	40.069	17.659	40.535
	0	45.41	9.492
	36.82	27.751	42.187
	27.073	23.456	11.601
	20.576	21.864	36.913
	39.094	0	20.039
	34.221	10.085	21.093
	19.601	14.19	0
	57.504	13.235	10.547
	23.392	25.648	9.492
	61.403	39.015	26.367
	0	13.235	0
	45.808	22.783	12.656
	41.91	38.06	11.601
	38.986	39.147	12.656		#transcripts
	36.062	23.87	16.875		746
	43.869	27.69	60.116
	35.087	21.006	0
	48.732	0	0
	20.468	19.096	0
	65.301	31.509	0
	39.961	39.147	18.984
	0	41.507	13.711
	61.403	58.244	18.984
	7.797	0	16.875
	25.341	71.611	59.061
	38.011	0	68.553
	56.529	26.735	35.859
	40.935	66.387	28.476
	25.341	46.786	26.367
	13.32	0	0
	27.576	13.367	9.492
	47.968	34.373	0
	19.597	42.012	12.143
	28.371	30.554	26.889
	29.896	9.548	0
	0	6.684	19.95
	31.03	54.813	36.43
	20.391	41.984	43.369
	62.601	43.15	38.165
	57.628	18.66	38.165
	22.164	18.66	0
	30.144	30.322	27.756
	22.164	20.992	26.889
	0	23.325	46.839
	62.947	0	40.767
	33.69	9.33	26.021
	25.711	40.818	16.48
	74.473	12.829	0
	21.278	41.984	22.552
	17.732	51.095	0
	45.216	24.27	19.95
	0	0	37.297
	18.618	19.161	0
	0	10.219	52.043
	0	8.492	40.767
	0	45.986	70.258
	22.165	43.431	32.361
	17.732	30.657	56.009
	43.442	11.496	23.648
	22.164	0	78.413
	20.391	32.471	0
	0	10.437	0
	25.711	9.277	17.425
	0	0	38.584
	0	17.395	0
	10.639	22.034	13.691
	32.803	9.277	14.936
	42.556	19.714	17.425
	0	31.311	12.446
	20.391	18.555	23.648
	20.391	69.942	8.713
	43.442	40.588	38.584
	0	46.387	35.667
	43.442	37.544	23.218
	18.618	10.012	14.108
	20.391	37.544	27.387
	0	43.801	36.515
	17.732	17.52	19.088
	25.711	25.029	31.536
	18.618	0	19.918
	22.914	42.549	23.237
	59.369	51.31	19.918
	52.078	15.017	18.258
	62.494	64.598	13.278
	40.621	0	0
	20.831	29.992	14.108
	32.288	46.141	11.619
	14.582	19.61	0
	38.538	32.299	22.407
	20.831	0	39.835
	43.746	20.763	79.67
	28.122	20.763	37.345
	57.286	14.996	14.108
	28.122	21.197	15.768
	49.995	43.378	0
	21.873	15.843	9.959
	23.18	45.945	13.278
	26.84	0	18.258
	64.66	31.687	9.959
	93.939	42.555	36.515
	100.039	13.307	9.959
	40.26	0	25.785
	63.44	63.371	27.348
	52.46	41.435	57.821
	61	67.027	37.505
	36.6	17.061	53.914
	8.54	39.867	56.258
	23.18	32.671	67.978
	32.94	22.207	17.19
	62.22	34.996	42.193
	42.7	0	19.534
	32.94	29.183	14.846
	42.7	10.581	0
	24.4	41.854	0
	41.48	20.927	41.508
	75.46	44.179	17.13
	47.58	30.228	20.425
	12.2	12.789	0
	1	56.968	14.495
	39.04	66.269	48.755
	25.62	31.391	21.742
	31.72	19.764	56.003
	73.2	0	42.043
	41.48	88.359	33.935
	15.86	44.179	30.692
	45.14	14.567	40.421
	63.535	28.846	20.963
	44.787	31.563	42.043
	61.452	10.925	0
	0	21.851	19.342
	20.831	52.2	33.935
	17.707	41.274	53.393
	42.704	31.563	59.879
	21.873	29.135	16.099
	39.579	0	40.421
	41.663	39.481	40.421
	23.956	13.16	0
	0	26.321	7.991
	33.33	9.392	19.458
	21.873	18.784	24.323
	43.746	32.09	50.267
	51.037	57.136	19.458
	20.831	44.613	42.159
	14.582	77.486	40.538
	27.081	18.784	0
	31.247	9.002	74.46
	53.12	11.253	82.137
	23.956	0	87.515
	26.039	54.013	78.303
	40.621	36.009	42.99
	8.333	0	10.747
	16.665	18.004	66.02
	43.746	51.763	78.303
	18.748	14.629	27.636
	10.416	18.004	0
	38.538	12.378	21.495
	42.704	47.261	23.03
	37.496	14.629	0
	17.707	68.642	61.414
	15.623	0	0
	12.499	9.002	30.707
	41.663	7.877	44.525
	0	59.884	62.949
	17.707	43.115	67.555
	11.457	37.064	37.236
	6.249	26.474	45.16
	0	24.961	38.035
	9.374	0	69.73
	19.79	9.833	60.222
	0	38.577	57.052
	14.273	0	41.204
	0	54.461	25.868
	14.273	0	33.287
	28.547	12.976	51.736
	0	67.473	33.827
	27.357	9.515	27.858
	0	24.221	0
	26.168	9.515	35.817
	0	0	43.777
	0	26.816	33.827
	59.39	0	15.919
	25.379	15.35	31.837
	0	22.884	37.807
	0	0	78.239
	18.492	21.538	15.648
	16.951	18.846	23.472
	12.328	66.432	43.032
	18.492	27.494	37.164
	21.574	20.866	48.899
	41.606	52.194	52.811
	43.147	19.055	64.547
	18.492	22.369	33.532
	18.492	18.226	44.988
	12.328	0	43.032
	0	45.566	9.78
	0	19.6	46.943
	30.82	0	21.516
	0	47.476	31.296
	18.492	34.863	13.168
	38.524	16.363	35.114
	20.033	0	40.967
	15.41	64.294	43.893
	20.033	32.34	26.336
	30.82	15.522	58.524
	18.492	29.817	49.745
	13.869	16.363	13.168
	41.606	11.772	24.873
	41.606	0	70.229
	15.41	27.749	0
	16.455	36.158	14.631
	0	28.59	76.081
	55.323	30.272	42.43
	11.065	0	40.967
	0	57.181	21.946
	37.935	23.545	39.772
	37.935	45.408	0
	55.323	0	11.363
	15.806	19.341	24.999
	0	64.749	12.5
	26.871	12.613	39.772
	17.387	40.641	60.226
	28.56	43.129	29.545
	38.109	28.2	9.091
	15.244	42.3	44.317
	15.244	0	71.589
	25.406	26.541	39.772
	0	51.424	20.454
	0	0	22.435
	27.947	45.618	9.139
	24.136	58.059	0
	0	19.906	90.126
	29.217	16.588	39.889
	0		84.614
	28.703		38.681
	28.703		93.075
	27.268		41.089
	0		36.263
	15.787		18.132
	18.657		35.054
	12.917		15.714
	30.139		18.759
	0		14.675
	0		41.09
	0		51.363
	11.481		35.22
	25.833		80.713
	28.703		20.545
	0		51.363
	28.703		60.168
	24.398		42.558
	33.458		14.36
	25.903		30.315
	32.378		51.057
	18.348		37.495
	18.348		20.742
	20.506		28.72
	14.301		69.329
	36.695		12.184
	30.629		50.757
	43.287		67.901
	48.561		0
	7.878		59.854
	0		42.581
	76.483		86.997
	23.902		20.374
	68.599		73.426
	64.239		80.828
	9.762		61.088
	11.537		27.776
	11.537		11.104
	20.726		43.557
	85.509		19.702
	21.614		32.624
	43.212		39.581
	73.577		60.454
	52.555		63.346
	21.952		34.611
	50.104		31.806
	19.485		39.758
	61.238		41.745
	85.183		64.606
	53.715		30.812
	80.573		0
	21.951		49.697
	77.347		35.782
	57.488		66.594
	47.036		0
	51.612		51.266
	0		0
	19.354		21.623
	18.279		18.534
	49.461		33.979
	81.718		42.217
	12.903		35.009
	39.784		0
	91.396		31.92
	0		26.772
	84.944		12.356
	49.461		33.979
	20.43		28.831
	0		21.623
	25.806		43.246
	45.16		0
	29.032		79.285
	18.279		45.306
	35.246		32.95
	0		0
	0		21.64
	40.884		0
	11.284		33.661
	38.058		12.823
	85.893		45.683
	97.259		26.448
	56.382		19.235
	36.648		55.061
	57.792		54.42
	101.488		32.461
	56.382		19.095
	74.706		22.914
	22.553		28.642
	33.829		14.321
	38.058		18.904
	39.467		42.255
	61.248		0
	60.519		45.591
	38.895		0
	11.759		0
	37.086		0
	75.98		63.383
	37.99		55.599
	44.332		32.247
	37.99		34.471
	45.226		83.398
	44.332		77.838
	86.835		45.591
	24.422		31.135
	19.9		0
	71.683		53.375
	109.885		11.12
	118.746		40.031
	74.438		0
	69.771		33.359
	34.846		49.597
	55.563		40.579
	34.925		45.088
	34.925		0
	37.792		9.919
	34.549		47.793
	34.128		29.758
	28.257		24.347
	53.54		18.937
	17.847		29.847
	46.104		0
	0		8.906
	37.343		13.854
	74.466		17.812
	48.631		40.571
	36.473		11.874
	25.835		10.885
	37.993		19.791
	88.191		0
	63.057		10.885
	40.017		37.602
	24.253		18.984
	43.655		19.082
	84.884		71.993
	54.568		51.175
	48.505		28.624
	36.379		56.38
	42.442		0
	20.615		0
	76.396		19.95
	73.791		9.541
	64.27		13.011
	92.16		0
	59.419		37.34
	67.907		27.382
	33.594		0
	12.126		36.095
	64.634		33.606
	79.059		28.627
	101.499		38.584
	0		18.142
	89.758		0
	60.907		75.429
	20.837		38.602
	41.673		9.139
	24.042		20.597
	67.319		17.323
	60.907		0
	41.673		20.344
	63.49		45.112
	23.589		20.344
	52.608		35.382
	85.254		23.883
	63.49		55.726
	21.17		34.497
	15.719		26.536
	47.156		45.112
	31.437		38.287
	84.639		38.489
	43.529		14.064
	60.456		17.971
	73.757
	55.62
	20.555
	90.685
	65.293
	22.742
	45.483
	72.557
	40.069
	70.391
	22.742
	64.976
	71.474
	67.142
	37.903
	66.059
	38.986
	67.142
	49.815
	54.147
	67.142
	30.322
	43.318
	22.914
	47.912
	74.993
	104.156
	20.831
	90.616
	36.455
	57.286
	26.039
	78.117
	41.663
	64.577
	94.782
	67.702
	79.159
	91.658
	85.408
	37.496
	33.33
	57.286
	44.787
	62.494
	65.618
	43.746
	64.577
	21.873
	86.45
	65.619
	20.831
	81.242
	87.491
	81.242
	26.039
	68.743
	104.156
	57.286
	95.824
	48.953
	108.323
	123.946
	24.998
	38.538
	63.535
	21.873
	61.452
	62.494
	0
	0
	84.019
	47.578
	15.463
	24.978
	42.82
	0
	0
	55.904
	37.125
	40.095
	20.79
	40.095
	0
	22.605
	28.768
	11.818
	31.85
	0
	21.574
	21.574
	33.902
	70.885
	49.311
	41.606
	60.325
	29.157
	0
	29.157
	31.168
	41.222
	26.141
	59.32
	55.298
	58.314
	29.157
	29.157
	70.197
	29.127
	26.006
	22.885
	29.014
	30.179
	0
	42.106
	53.523
	0
	30.56
	33.009
	25.833
	0
	22.963
	14.352

## Sheet: Fig 3C, 3E
										cytoplasmic transcripts
#7	yes/no	#7	Nucleus			cytoplasmic	Nucleo			in proximity	rod
1		1								132	26
2		2
3
4		#8								n=158		N=6
5		1
6		2
7		3
8
9		#4
10		1
11		2
12
13		#5								nuclear transcripts		n=52
14		1
15		2								in proximity	rod
16		3								13	39
17
18
19		#8
20		1
21		2
22		3
23		4
		5
#8		6
1		7
2		8
3		9
4		10
5		11
6		12
7		13
8		14
9
10		#11
11		1
12		2
13		3
14
15
16		#13
17		1
		2
#5		3
1
2		#22
3		1
4		2
5		3
		4
		5
#8		6
1
2		#25
3		1
4		2
5		3
		4
#11
1		#1
2		1
3		2
4
		#4
#21		1
1
2		#10
3		1
4		2
5
6
7		#6
8		1	rod
9
10		#2
11		1
		2
#14
1		#3
2		1
3
4		#5
5		1
6		2
7
8
9		#10
10		1
11
		#13
#22		1
1		2
2
3		#16
4		1
5
6
7
8
9
10
11
12
13
#1
1
2
3
4
5
6
7
8
9
10
11
#8
1
2
3
4
5
6
7
8
9
#4
1
2
3
4
5
6
7
8
9
10
11
12
#6
1
2
3
4
5
#10
1
2
3
4
5
6
7
8
9
#1
1
2
3
4
5
6
7
#4
1
2
#2
1
2
3
4
5
6
#3
1
2
3
5
6
7
8
9

## Sheet: Fig 4B
2-Deoxy 15 min									cytoplasmic transcripts
#3									in proximity	rod
1									73	51
2
3
4									n=124
5
6
7
8
9
10
11
12
13
14
15
16
17
#1
1
2
3
4
#4
1
2
3
4
5
6
#1
1
2
#4
1
2
#5
1
2
3
4
5
#7
1
2
3
4
5
6
7
#8
1
2
3
4
#2
1
2
3
4
5
6
7
8
9
10
11
12
13
14
15
16
17
18
19
20
21
22
23
24
25
26
#3
1
2
3
4
5
6
7
8
9
10
11
12
13
14
15
16
17
18
#4
1
2
3
4
5
6
7
8
9
10
#5
1
2
3
4
5
6
7
8
9
10
11
12
13
14
15
#6
1
2
3
4
5
6
7
Cyclo 4h									cytoplasmic transcripts
#1									in proximity	rod
1									50	50
2								%	50	50
#2									n=100
1
2
3
4
5
6
7
8
9
10
11
12
13
14
15
16
#3
1
2
3
4
5
6
7
#4
1
2
3
4
5
6
7
8
#5
1
2
3
4
#6
1
2
3
4
5
6
#7
1
2
3
4
5
6
7
8
#8
1
2
3
4
5
6
7
#9
1
2
#10
1
2
3
4
5
6
7
#3
1
2
3
4
5
6
7
8
9
10
11
12
13
14
15
16
1
2
3
1
2
1
2
3
4
1
2
1
2
3
1
2
3
Cyclo and Double ATP									cytoplasmic transcripts
#5									in proximity	rod
1									63	68
2								%	48.0916	51.9084
3
4
5
6									n=131
7
8
9
10
11
12
13
14
15
16
17
18
19
20
21
22
#2
1
2
3
4
5
6
7
#3
1
2
3
4
5
6
7
8
9
10
11
#3
1
2
3
4
5
6
7
8
9
10
#4
1
2
3
4
5
6
7
8
9
#7
1
2
3
4
5
6
7
8
9
10
#9
1
2
3
4
5
6
7
8
9
#10
1
2
3
4
5
#11
1
2
3
4
5
6
7
#2
1
2
3
4
5
6
7
8
9
10
11
12
13
14
15
16
17
18
19
20
21
22
#4
1
2
3
4
5
6
7
8
9
10
11
12
13
14
15
16
17
18
19
Cyclo and wash									cytoplasmic transcripts
#7									in proximity	rod
1									95	48
2								%	66.4336	33.5664
3
4
5									n=143
6
7
8
9
10
11
12
13
14
15
16
17
18
19
20
21
22
23
24
#1
1
2
3
4
5
6
7
8
9
10
11
12
13
14
15
16
17
18
19
#2
1
2
3
4
5
6
7
#4
1
2
3
4
5
6
7
8
9
10
11
12
13
14
#6
1
2
3
4
5
6
7
8
9
#3
1
2
3
4
5
6
7
8
9
10
11
12
13
14
15
16
17
18
19
20
21
22
23
#4
1
2
3
4
5
6
7
8
9
10
11
12
13
14
15
16
17
18
19
20
21
22
23
24
25
26
#6
1
2
3
4
5
6
#7
1
2
3
4
5
6
7
8
9
#9
1
2
3
4
#2
1
2

## Sheet: Fig 5A, 5C
		POM-Cer									Nup153
	5	mid	Total	% 5'						5	mid	Total	% 5'
MKI67	98	7	105	93					MKI67	110	11	121	91
TPR	45	5	50	90					TUG1	46	4	50	92
NCOA3	47	6	53	89					NORAD	35	5	40	88
TUG1	27	3	30	90

## Sheet: Fig S1
		num of site	volume	num of site	volume	num of site	volume	num of site	volume	num of site	volume			num of site	volume	num of site	volume	num of site	volume	num of site	volume	num of site	volume
		0min	0min	5min	5min	10min	10min	15min	15min	20min	20min			0min	0min	5min	5min	10min	10min	15min	15min	20min	20min
GFP				5413 0	0.08	5401 0	1.3	5379	8.72	5355A	38.07	MS2						5813	3.38	5379	2.93	5355A	36.65
				5413 1	3.6	5401 1	38.57	5379	108.86	5355B	36							5813	2	5379	84.12	5355B	31.09
				5413 3	1.02	5401 2	0.08	5379 A	35.78	5361A	5.32							5813	0.34	5379 A	72.85	5361A	0.9
				5413 4	2.79	5401 3	0.22	5379 A	45.25	5361A	5.32							5813	2.09	5379 A	33.38	5361A	6.98
				5413 5	3.76	5401 4	0.65	5379 B	12.16	5361B	30.77							5813	0.48	5382A	36.62	5361B	29.56
				5419 0	0.73	5401 5	0.02	5379 B	17.61	5361B	1.51							5813	0.05	5382A	39.72	5361B	0.11
				5419 1	3.27	5401 6	0.17	5385	11.9	5361C	99.38							5813	0.26	5382B	12.23	5361C	80.75
				5419 4	0.27	5401 7	3.63	5385	104.41	5364	23.63							5815	7.93	5382B	24.67	5364	20.17
				5419 6	4.97	5401 8	0.19	5388A	2.6	5364	42.92							5815	1.35	5385	8.88	5364	25.22
				5419 7	2.2	5404 0	20.66	5388A	25.58	5364	40.7							5815A	0.39	5385	29.17	5364	50.12
				5419 8	4.58	5404 1	25.17	5388A	24.29	5370	44.86							5815A	0.42	5385 A	1.54	5370	48.64
				5419 9	1.97	5404 2	17.9	5388B	34.2	5370	93.48							5817	0.39	5385 A	19.88	5370	69.01
				5420 0	8.94	5407 0	0.13	5394	25.32	5376	63.64							5817	0.98	5385 A	4.69	5376	54.82
				5420 1	0.03	5407 1	21.05	5394	66.49	5376	53.6							5817	1.23	5385 B	15.08	5376	16.87
				5420 2	3.64	5410 1	0.08	5397	2.11	5712	55.09							5817	0.57	5394	3.11	5712	6.46
				5425 2	0.73	5410 2	8	5397	50.68	5712	70.74							5817A	7.86	5394	54.93	5712	28.12
				5425 3	0.52	5410 3	0.03	5724	34.35	5719	24.52							5817A	0.15	5397	1.16	5712	40.94
				5425 5	18.33	5410 4	0.86	5724	3	5719	26.44							5817A	4.45	5397	15.83	5849	21.97
				5428 0	0.15	5743	2.93	5724	31.16	5719	44.16							5817B	2.64	5724	9.07	5849	51.29
				5428 1	0.01	5743	44.57	5728	31.07	5722	11.78							5819	6.02	5724	18.97	5849A	15.43
				5428 2	2.09	5743	19.35	5728	13.52	5722	59.16							5819	5.22	5733	142.01	5849A	6.02
				5428 3	1.48	5743	12.94	5728	56.57	5722	9.16							5819	7.62	5736	51.44	5849A	32.79
				5428 4	3	5743	2.88	5730	87.36	5722	53.45							5821	4.5	5736	11.45	5851	7.81
				5428 5	1.48	5743	4.41	5730	83.94									5821	0.15	5730	16.44	5851	31.08
						5740	21.4	5730	25.13									5821	0.53	5730	18.2	5853	0.93
						5740	33.04	5730	41.93									5821	4.32	5730	4.57	5853	17.16
						5740	4.01	5730	24.21									5821	6.65	5730	7.94	5853	72.24
						5740	2.9	5736	127.09									5825	4.49	5839	8.82	5853	37.16
						5740	6.54	5736	14.47									5825	0.26	5839	20.32	5853	38.1
						5740	16.36	5733	193.08									5825	17.84	5841	7.54	5853A	37.64
																		5829	1.43	5841	5.93	5853A	22.93
																		5829	0.2	5841A	16.12	5853A	29.79
																		5829	9.71	5841A	31.17	5855	24.18
																		5829	0.74	5847	5.62	5855	5.67
																		5833	1.13	5847	18.63	5855	14.52
																		5833	4.46			5855	24.57
																		5833	2.81			5859	115.04
																		5833	16.97			5859	247.74
																		5833	1.64			5859	101.88
																		5833	3.04			5859	60.05
																		5833	0.36
																		5833	0.03
																		5833	0.13
																		5833	0.98

## Sheet: Fig S2
MS2-MS2	Distance			#transcripts
	0			290		Average	Median
	0
	0					11.7049	9.681
	7.915
	13.192
	0
	6.156
	0
	8.795
	7.915
	21.108
	0
	0
	14.072
	0
	0
	21.987
	7.036
	0
	0
	0
	0
	18.469
	0
	17.59
	0
	0
	19.349
	9.674
	14.072
	18.469
	0
	18.469
	20.228
	0
	0
	21.987
	0
	18.469
	0
	0
	10.554
	0
	11.433
	0
	17.59
	0
	0
	12.346
	7.716
	0
	0
	0
	16.976
	0
	15.433
	0
	13.889
	0
	0
	0
	0
	23.921
	16.204
	14.661
	16.204
	0
	20.834
	18.519
	0
	22.377
	0
	14.661
	0
	0
	0
	9.26
	15.433
	0
	25.464
	0
	12.346
	17.748
	0
	0
	0
	0
	0
	0
	10.803
	18.519
	15.433
	0
	0
	19.291
	13.889
	9.26
	0
	0
	11.993
	0
	60.603
	9.341
	0
	0
	22.598
	0
	25.25
	19.444
	38.004
	0
	19.444
	0
	18.56
	13.257
	0
	0
	27.398
	9.722
	0
	51.262
	0
	34.469
	0
	18.56
	20.328
	0
	38.888
	0
	26.515
	0
	0
	0
	0
	0
	9.161
	0
	0
	21.377
	27.484
	19.341
	0
	23.413
	0
	15.269
	18.323
	0
	34.61
	27.484
	17.305
	0
	0
	17.305
	41.735
	14.251
	0
	0
	25.448
	0
	22.395
	0
	17.305
	20.359
	14.251
	15.269
	18.69
	0
	30.112
	19.728
	0
	0
	15.575
	0
	25.958
	42.572
	57.108
	17.562
	19.728
	0
	0
	0
	15.575
	0
	18.69
	0
	0
	18.69
	17.136
	10.719
	0
	28.859
	0
	41.228
	23.912
	17.316
	30.508
	0
	0
	16.491
	0
	0
	17.316
	24.737
	26.999
	0
	0
	9.688
	17.614
	27.302
	30.825
	52.842
	19.736
	14.972
	25.54
	29.944
	39.632
	0
	0
	0
	0
	0
	0
	14.091
	31.705
	0
	18.495
	0
	43.155
	40.512
	44.035
	14.972
	0
	0
	0
	33.467
	0
	0
	29.063
	15.853
	29.063
	20.256
	9.688
	0
	0
	29.063
	37.87
	18.284
	0
	13.06
	0
	0
	0
	27.862
	19.155
	0
	0
	42.664
	9.578
	42.664
	13.931
	8.13
	27.686
	36.915
	0
	0
	12.689
	0
	0
	0
	0
	25.956
	0
	19.611
	18.457
	16.727
	0
	0
	21.918
	10.959
	23.072
	43.259
	30.57
	10.382
	17.304
	17.881
	28.263
	19.611
	9.805
	0
	0

## Sheet: Fig S5B
	Fig s5b	LMN KO

[truncated: 5 more sheets: Fig S5D, Fig S6, Fig S7, Fig S10A, Fig S12]
